# Supplementary material for: The Potential Antimicrobial Action of Human Mucin 7 15-Mer Peptide and Its Metal Complexes
Source: Int J Mol Sci. 2021 Dec 30;23(1):418. doi: 10.3390/ijms23010418 (PMC8745124; doi:10.3390/ijms23010418)
Supplement: Supplementary file 1 [file ijms-23-00418-s001.zip]

Archive with 1 entries (1 files):
- ijms-1501899-supplementary.pdf
